# Supplementary material for: Nutritional Support with Omega-3 Fatty Acids in Burn Patients: A Systematic Review with Meta-Analysis of Randomized Controlled Trials
Source: Nutrients. 2022 Jul 13;14(14):2874. doi: 10.3390/nu14142874 (PMC9320673; doi:10.3390/nu14142874)
Supplement: Supplementary file 1 [file nutrients-14-02874-s001.zip]

Archive with 2 entries (2 files):
- Omega3-Burn SRMA Supplementary material 1_220629.pdf
- Omega3-Burn SRMA Supplementary material 2_220629.pdf
